# Supplementary material for: The Tehran longitudinal family-based cardiometabolic cohort study sheds new light on dyslipidemia transmission patterns
Source: Sci Rep. 2024 Feb 27;14:4739. doi: 10.1038/s41598-024-53504-3 (PMC10899171; doi:10.1038/s41598-024-53504-3)
Supplement: Supplementary file 1 — Supplementary Information. [file 41598_2024_53504_MOESM1_ESM.xlsx]

## Sheet: CHOL
Category	OddsRatio	LowerBond	UpperBond	Status
Total	3.67236	2.49005	5.59519	At least one dyslipidemic parent
Female	3.35263	1.96645	6.06389	At least one dyslipidemic parent
Male	4.03555	2.3241	7.53296	At least one dyslipidemic parent
Total	2.86702	2.47396	3.32809	At least one dyslipidemic sibling
Female	2.98016	2.41526	3.68978	At least one dyslipidemic sibling
Male	2.72674	2.21777	3.36353	At least one dyslipidemic sibling

## Sheet: HDL
Category	OddsRatio	LowerBond	UpperBond	Status
Total	2.04017	1.46832	2.86109	At least one dyslipidemic parent
Female	2.36488	1.34973	4.40498	At least one dyslipidemic parent
Male	1.91251	1.26936	2.90051	At least one dyslipidemic parent
Total	1.30011	1.12509	1.50255	At least one dyslipidemic sibling
Female	1.24669	1.04713	1.48437	At least one dyslipidemic sibling
Male	1.42439	0.424389	2.42439	At least one dyslipidemic sibling

## Sheet: LDL
Category	OddsRatio	LowerBond	UpperBond	Status
Total	3.97191	2.3237	5.62013	At least one dyslipidemic parent
Female	2.9734	1.64412	4.30268	At least one dyslipidemic parent
Male	4.99367	3.64711	6.34023	At least one dyslipidemic parent
Total	2.71768	2.40242	3.0758	At least one dyslipidemic sibling
Female	2.97175	2.49518	3.54317	At least one dyslipidemic sibling
Male	2.47101	2.07618	2.94351	At least one dyslipidemic sibling

## Sheet: TG
Category	OddsRatio	LowerBond	UpperBond	Status
Total	2.5207	1.71957	3.73344	At least one dyslipidemic parent
Female	2.21536	1.06666	4.85124	At least one dyslipidemic parent
Male	2.58978	1.65882	4.09256	At least one dyslipidemic parent
Total	1.49641	1.3026	1.71994	At least one dyslipidemic sibling
Female	1.54254	1.24021	1.92235	At least one dyslipidemic sibling
Male	1.46198	1.22095	1.75156	At least one dyslipidemic sibling

## Sheet: Parent
Lipid	Category	OddsRatio	LowerBond	UpperBond	Status
CHOL	Total	2.84414	2.05293	4.02621	At least one dyslipidemic parent
CHOL	Female	2.98195	1.80621	5.20843	At least one dyslipidemic parent
CHOL	Male	2.73852	1.79737	4.32126	At least one dyslipidemic parent
HDL	Total	1.88427	1.26175	2.80635	At least one dyslipidemic parent
HDL	Female	2.4948	1.41968	4.52357	At least one dyslipidemic parent
HDL	Male	1.4392	0.767236	2.57824	At least one dyslipidemic parent
LDL	Total	2.19035	1.5155	3.24499	At least one dyslipidemic parent
LDL	Female	1.93769	1.15509	3.41606	At least one dyslipidemic parent
LDL	Male	2.4372	1.46082	4.27169	At least one dyslipidemic parent
TG	Total	1.83414	1.44424	2.34662	At least one dyslipidemic parent
TG	Female	1.47291	0.981731	2.26423	At least one dyslipidemic parent
TG	Male	3.98379	2.94788	5.43899	At least one dyslipidemic parent

## Sheet: Sibling
Lipid	Category	OddsRatio	LowerBond	UpperBond	Status
Total cholesterol	Total	2.86702	2.47396	3.32809	At least one dyslipidemic sibling
	Female	2.98016	2.41526	3.68978	At least one dyslipidemic sibling
	Male	2.72674	2.21777	3.36353	At least one dyslipidemic sibling
HDL-C	Total	1.30011	1.12509	1.50255	At least one dyslipidemic sibling
	Female	1.24669	1.04713	1.48437	At least one dyslipidemic sibling
	Male	1.42439	1.09969	1.84711	At least one dyslipidemic sibling
LDL-C	Total	2.71768	2.40242	3.0758	At least one dyslipidemic sibling
	Female	2.97175	2.49518	3.54317	At least one dyslipidemic sibling
	Male	2.47101	2.07618	2.94351	At least one dyslipidemic sibling
Triglyceride	Total	1.49641	1.3026	1.71994	At least one dyslipidemic sibling
	Female	1.54254	1.24021	1.92235	At least one dyslipidemic sibling
	Male	1.46198	1.22095	1.75156	At least one dyslipidemic sibling

## Sheet: Dyslipidemia
data	OddsRatio	LowerBond	UpperBond	Status
Total	6.9437	5.28469	9.30291	At least one dyslipidemic parent
Female	7.25048	6.34231	9.87784	At least one dyslipidemic parent
Male	6.58937	4.58768	9.78359	At least one dyslipidemic parent
Total	2.33078	1.26552	3.4389	At least one dyslipidemic sibling
Female	2.58485	1.35828	3.90627	At least one dyslipidemic sibling
Male	2.08411	0.939283	3.30661	At least one dyslipidemic sibling
